# Supplementary material for: Fermented Fruits, Vegetables, and Legumes in Metabolic Syndrome: From Traditional Use to Functional Foods and Medical Applications
Source: Nutrients. 2025 Jun 12;17(12):1989. doi: 10.3390/nu17121989 (PMC12195872; doi:10.3390/nu17121989)
Supplement: Supplementary file 1 [file nutrients-17-01989-s001.zip]

Archive with 1 entries (1 files):
- nutrients-3658473-supplementary.pdf
